# Supplementary material for: Assessment and Implication of PAHs and Compound-Specific δ13C Compositions in a Dated Marine Sediment Core from Daya Bay, China
Source: Int J Environ Res Public Health. 2022 Apr 9;19(8):4527. doi: 10.3390/ijerph19084527 (PMC9029777; doi:10.3390/ijerph19084527)
Supplement: Supplementary file 1 [file ijerph-19-04527-s001.zip]

Archive with 1 entries (1 files):
- ijerph-1632840-supplementary.pdf
